# Supplementary material for: How Effective Are Non-Operative Intra-Articular Treatments for Bone Marrow Lesions in Knee Osteoarthritis in Adults? A Systematic Review of Controlled Clinical Trials
Source: Pharmaceuticals (Basel). 2022 Dec 14;15(12):1555. doi: 10.3390/ph15121555 (PMC9787030; doi:10.3390/ph15121555)
Supplement: Supplementary file 1 [file pharmaceuticals-15-01555-s001.zip]

Archive with 1 entries (1 files):
- pharmaceuticals-2077562-supplementary.pdf
